# Supplementary material for: Effectiveness of small road tunnels and fences in reducing amphibian roadkill and barrier effects at retrofitted roads in Sweden
Source: PeerJ. 2019 Aug 26;7:e7518. doi: 10.7717/peerj.7518 (PMC6714967; doi:10.7717/peerj.7518)
Supplement: Supplemental Information 2 — The file presents the primary data that were selected for analyses, with sources and steps taken in standardising these for comparability. Work sheet 1 = number of amphibians on/near the road, work sheet 2 = number of amphibians in tunnels. [file peerj-07-7518-s002.xlsx]

## Sheet: # found on road
Selected and standardised raw data used in analyses
	Site 1 Skårby		Only newts						Site 2 Kyrksjölöten		Only common toads						Site 3 Skeppdalsström			All amphibians		All amphibians
		Number of individuals found on the road				Number of individuals killed per migration night				Number of individuals found on the road (or along drift fences)		Number of individuals per migration night		Estimated number killed per migration night				Number of individuals found on the road		Number of individuals per migration night		Estimated number killed per migration night
		Before			After	Before	After			Before	After	Before	After	Before	After			Before	After	Before	After	Before	After
		2004			2008	2004	2008			2012	2015	2012	2015	2012	2015			2015	2016	2015	2016	2015	2016
	Road section (50m interval)	Smooth newt	Great crested newt	Newts	Newts	Newts	Newts		Road section (50m interval)	Toads	Toads	Toads	Toads	Toads	Toads		Road section (50m interval)	Amph	Amph	Amph	Amph	Amph	Amph
	1	3	2	5	10	5	2.5		1	9	15	1.28571	1.875	1.28571	1.875		1	0	4	0	1	0	0.75
	2	12	6	18	40	18	10		2	5	12	0.714286	1.5	0.714286	1.5		2	0	2	0	0.5	0	0.375
	3	4	8	12	10	12	2.5		3	8	17	1.14286	2.125	1.14286	2.125		3	0	3	0	0.75	0	0.5625
	4	33	15	48	0	48	0		4	8	18	1.14286	2.25	1.14286	2.25		4	0	2	0	0.5	0	0.375
	5	47	11	58	0	58	0		5	4	22	0.571429	2.75	0.571429	2.75		5	1	3	0.142857	0.75	0.107143	0.5625
	6	29	4	33	0	33	0		6	3	31	0.428571	3.875	0.428571	3.875		6	6	4	0.857143	1	0.642857	0.75
	7	58	3	61	10	61	2.5		7	2	20	0.285714	2.5	0.285714	2.5		7	5	5	0.714286	1.25	0.535714	0.9375
	8	23	5	28	30	28	7.5		8	16	57	2.28571	7.125	2.28571	7.125		8	7	7	1	1.75	0.75	1.3125
	9	13	12	25	60	25	15		9	46	17	6.57143	2.125	4.6	2.125		9	38	0	5.42857	0	4.07143	0
	10	15	12	27	60	27	15		10	91	2	13	0.25	9.1	0.25		10	30	0	4.28571	0	3.21429	0
	11	4	0	4	60	4	15		11	41	0	5.85714	0	4.1	0		11	45	0	6.42857	0	4.82143	0
									12	49	0	7	0	4.9	0		12	13	1	1.85714	0.25	1.39286	0.1875
									13	44	0	6.28571	0	4.4	0		13	10	3	1.42857	0.75	1.07143	0.5625
									14	32	3	4.57143	0.375	3.2	0.375		14	5	3	0.714286	0.75	0.535714	0.5625
									15	19	35	2.71429	4.375	1.9	4.375		15	7	0	1	0	0.75	0
									16	4	61	0.571429	7.625	0.571429	7.625		16	56	0	8	0	6	0
									17	3	59	0.428571	7.375	0.428571	7.375		17	60	0	8.57143	0	6.42857	0
									18	3	14	0.428571	1.75	0.428571	1.75		18	29	8	4.14286	2	3.10714	1.5
									19	2	2	0.285714	0.25	0.285714	0.25		19	2	3	0.285714	0.75	0.214286	0.5625
									20	2	17	0.285714	2.125	0.285714	2.125

## Sheet: # through tunnels
Selected and standardised raw data used in analyses
	Site 1 Skårby		Only newts								Site 2 Kyrksjölöten		Only common toads				Site 3 Skeppdalsström		All amphibians
		Number of trapped individuals										Number of individuals on images						Number of individuals on images
		2010		2013								Tunnel no 1		Tunnel no 2				In				Out
		9-11 Apr		15-16 Apr		16-17 Apr		17-18 Apr			Date	In	Out	In	Out		Tunnel no.	Common toad	Frog	Anuran unknown	Smooth newt	Common toad	Frog	Anuran unknown	Smooth newt
	Tunnel no.	Smooth newt	Great crested newt	Smooth newt	Great crested newt	Smooth newt	Great crested newt	Smooth newt	Great crested newt		2015-03-31	0	0	8	5		1	32	0	0	9	10	2	0	5
	1	211	35	58	28	70	32	134	50		2015-04-01	8	2	4	2		2	237	14	7	0	218	25	8	3
	2										2015-04-02	2	1	11	11		3	34	3	2	31	14	2	0	22
	3	21	16	0	4	0	3	0	5		2015-04-03	0	0	8	10		4	17	3	0	0	0	0	0	0
	4	470	33	78	27	17	12	47	18		2015-04-04	0	0	2	2
	5	88	4	12	0	7	1	4	0		2015-04-05	0	0	3	3
											2015-04-06	6	3	2	1
											2015-04-07	54	20	51	22
											2015-04-08	83	22	77	71
											2015-04-09	95	36	68	18
											2015-04-10	206	128	111	33
											2015-04-11	139	57	66	25
											2015-04-12	83	45	34	8
											2015-04-13	11	9	1	1
											2015-04-14	7	1	5	0
											2015-04-15	36	25	4	3
											2015-04-16	23	10	28	6
											2015-04-17	3	0	6	1
											2015-04-18	0	0	2	0
											2015-04-19	17	8	8	2
											2015-04-20	31	19	26	1
											2015-04-21	32	10	32	9
											2015-04-22	21	0	19	5
											2015-04-23	11	4	9	0
											2015-04-24	4	2	2	1
											2015-04-25	5	0	3	0
											2015-04-26	40	8	20	12
											2015-04-27	6	5	1	1
											2015-04-28	2	0	1	0
											2015-04-29	1	0	1	1
											2015-04-30	2	0	3	0
											2015-05-01	3	3	2	3
											2015-05-02	0	0	6	1
											2015-05-03	0	0	0	0
											SUM red days	871	397	545	216
